# Supplementary material for: Dataset used for assessing animal and poultry production water footprint in selected countries of the MENA region
Source: Data Brief. 2019 Oct 7;27:104621. doi: 10.1016/j.dib.2019.104621 (PMC6806561; doi:10.1016/j.dib.2019.104621)
Supplement: Multimedia component 1 [file mmc1.xlsx]

## Sheet: Table A1
Table A1. Weighted average water footprint (m3/ton) (WFP’) for major feed ingredients of the studied countries (2010-2016)
	Corn	Soybean	Wheat	Barley
Algeria	1254	2427	1663	2213
Egypt	1466	2265	1768	2854
Israel	605	1817	1228	673
Jordan	1210	1210	2167	1566
Kuwait	1366	3341	2001	1402
Lebanon	1299	1743	1988	1703
Mauritania	5227	No Data	1415	599
Morocco	1868	1856	2379	3288
Oman	1533	1678	2013	1678
Qatar	1731	472	2268	1750
Saudi Arabia	1339	2118	1562	1447
Tunisia	1220	2209	2045	2181
Turkey	1186	2082	2376	1559
Yemen	1081	467	2114	5168
[1]	R. Mourad, H.H. Jaafar, N. Daghir, New estimates of water footprint for animal products in fifteen countries of the Middle East and North Africa (2010–2016), Water Resour. Ind. (2019) 100113.

## Sheet: Table A2
Table A2 . Local and imported weighted average water footprint (WFP’) (m3/ton) of the major feed ingredients; *G: green, B: Blue, Gr: grey
Country	WFP' Local of Wheat			WFP' Local of Corn			WFP' Local of Soybean			WFP' Local of Barley				WFP' imported of Wheat				WFP' imported of Corn				WFP' imported of Soybean				WFP' imported of Barley
	G	B	Gr*	G	B	Gr*	G	B	Gr*	G		B	Gr*	G		B	Gr*	G		B	Gr*	G		B	Gr*	G		B	Gr*
Algeria	920	18	16	1	0	0	0	0	0	1780		0	11	639		18	52	1145		18	90	2265		96	65	380		6	36
Egypt	100	422	192	77	587	261	8	36	9	493		1350	722	982		18	54	468		18	54	2161		29	23	269		4	15
Israel	190	2	38	6	33	12	0	0	0	103		0	23	803		23	172	408		14	132	1676		55	85	421		7	119
Jordan	74	32	6	4	0	0	0	0	0	117		12	1	1909		46	99	1036		67	104	2188		277	118	1246		94	96
Kuwait	0	0	0	5	26	0	0	0	0	10		25	9	1856		21	123	1233		8	95	2948		194	199	1275		11	72
Lebanon	278	17	0	4	0	0	0	0	0	500		0	1	1562		24	106	1061		115	118	1631		92	20	1132		18	52
Mauritania	15	0	0	5043	105	0	0	0	0	586		0	0	1309		10	81	44		25	10	0		0	0	12		0	0
Morocco	1577	140	61	254	229	17	20	0	0	2908		0	110	551		4	47	1262		9	97	1747		81	9	247		3	20
Oman	4	10	3	0	0	0	0	0	0	12		85	20	1608		204	184	1347		62	124	1263		64	13	1282		172	108
Qatar	0	1	0	6	38	8	0	0	0	6		21	4	1397		684	186	1469		77	134	445		9	18	1568		3	148
Saudi Arabia	60	275	46	16	55	0	0	0	0	0		1	0	1029		32	120	1104		51	113	2071		25	21	1333		16	97
Tunisia	949	29	44	0	0	0	0	0	0	1467		31	75	937		14	73	1063		46	112	2155		37	17	537		5	65
Turkey	1702	107	161	549	177	235	100	0	17	1403		17	121	380		7	19	151		46	28	1903		34	27	15		0	3
Yemen	106	138	6	130	223	22	0	0	0	1903		3232	31	1606		134	123	642		12	52	444		17	6	0		1	0
[1]	R. Mourad, H.H. Jaafar, N. Daghir, New estimates of water footprint for animal products in fifteen countries of the Middle East and North Africa (2010–2016), Water Resour. Ind. (2019) 100113.

## Sheet: Table A3
Table A3.Green, Blue and Grey weighted water footprint (m3/ton) (WFP’) for major feed ingredients of the studied countries
	Wheat				Corn				Soybean				Barley
	Green	Blue	Grey	Total	Green	Blue	Grey	Total	Green	Blue	Grey	Total	Green	Blue	Grey	Total
Algeria	1559	36	68	1663	1146	18	90	1254	2265	96	65	2427	2159	6	47	2213
Egypt	1082	440	246	1768	545	605	316	1466	2169	65	31	2265	762	1354	738	2854
Israel	994	25	209	1228	414	47	143	605	1676	55	85	1817	524	7	142	673
Jordan	1983	78	106	2167	1040	67	104	1210	2188	277	118	2583	1362	106	97	1566
Kuwait	1856	21	123	2001	1238	33	95	1366	2948	194	199	3341	1285	36	81	1402
Lebanon	1840	41	107	1988	1065	115	118	1299	1631	92	20	1743	1632	18	52	1703
Mauritania	1324	10	81	1415	5087	131	10	5227	0	0	0	0	598	0	0	599
Morocco	2128	144	107	2379	1516	238	114	1868	1766	81	9	1856	3156	3	130	3288
Oman	1612	214	187	2013	1347	62	124	1533	1263	64	13	1340	1294	257	128	1678
Qatar	1398	684	186	2268	1475	115	141	1731	445	9	18	472	1574	24	153	1750
Saudi Arabia	1089	307	166	1562	1120	106	113	1339	2071	25	21	2118	1333	17	97	1447
Tunisia	1886	43	117	2045	1063	46	112	1220	2155	37	17	2209	2005	36	140	2181
Turkey	2082	114	180	2376	701	222	263	1186	2004	34	44	2082	1418	17	124	1559
Yemen	1711	272	130	2114	772	235	74	1081	444	17	6	467	1903	3233	31	5168
[1]	R. Mourad, H.H. Jaafar, N. Daghir, New estimates of water footprint for animal products in fifteen countries of the Middle East and North Africa (2010–2016), Water Resour. Ind. (2019) 100113.

## Sheet: Table A4
Table A4. Sample calculations of water footprint for feed of a farm livestock animal in Lebanon - after: (Chapagain and Hoekstra 2003);( Hoekstra 2012);( Chowdhury, et al. 2017); data validation based on data collected from farms in Lebanon
Animal/ Feed Crop	Feed Crop		Corn		Wheat		Soybean	Barley	Alfalfa hay	Barley-Vetch Hay	Corn silage	Grasses	Total Feed Volume	Total water for feed per year
Beef Cattle	AFV*		0.4	0.2		0.1		0.2	0.3	0.3	0.2		1.8
	TWFP* Local	G	1.5	50.1		0		90	19.8	19.8	8.8			190
		B	0.04	3.1		0		0.0001	0.44	0.4	0.2			4
		Gr	0.01	0.1		0		0.14	0.0144	0	0			0
	TWFP Imported	G	382	281.1		220.2		203.8	136.3	136.3	60.6			1420
		B	41.5	4.3		12.4		3.3	6.3	6.3	2.8			77
		Gr	42.5	19.1		2.7		9.3	7.5	7.5	3.3			92
	Total		467	358		235		307	170	170	76			1784
Dairy Cow	AFV		1.1	0.5		0.4		0.5	1.5	1.5	1		6.4
	TWFP Local	G	4.5	146.4		0		262.7	86.8	86.8	38.6			626
		B	0.12	9.1		0		0.0004	1.9	1.9	0.9			14
		Gr	0.04	0.2		0		0.434	0.1	0.1	0.1			1
	TWFP Imported	G	1115.4	820.8		642.9		595.1	597.1	597.1	265.4			4634
		B	121	12.5		36.3		9.7	27.7	27.7	12.3			247
		Gr	124	55.8		8		27.1	32.8	32.8	14.6			295
	Total		1365	1045		687		895	747	747	332			5817
Sheep	AFV		0.018	0.009		0.007		0.009	0.037	0.037		0.032	0.148
	TWFP Local	G	0.1	2.5		0		4.5	2	2		1.5		13
		B	0.00022	0.2		0		0	0.045	0.045		0.033		0
		Gr	0.0007	0.0038		0		0	0.0033	0.0033		0.0024		0
	TWFP Imported	G	19.1	14.1		11		10.2	13.9	13.9		10.2		92
		B	2.1	0.2		0.62		0.2	0.6	0.6		0.5		5
		Gr	2.1	1		0.13		0.5	0.8	0.8		0.6		6
	Total		23	178		12		15	17	17		13		116
Goat	AFV		0.003	0.002		0.001		0.8	0.018	0.02		0.036	0.1
	TWFP Local	G	0.0138	0.4		0		0.8	0.7	0.7		2.8		5
		B	0.0004	0.0278		0		0	0.015	0.015		0.1		0
		Gr	0.0001	0.0007		0		0	0.0012	0.0012		0.004		0
	TWFP Imported	G	3.4	2.5		2		1.8	4.8	4.8		19.4		39
		B	0.4	0.038		0.1		0.029	0.2	0.22		0.9		2
		Gr	0.4	0.2		0.02		0.1	0.3	0.3		1.1		2
	Total		4	3		2		3	6	6		24		49
Broiler Chicken	AFV		0.01			0.0005							0.016
	TWFP Local	G	0.04			0								0
		B	0.0012			0								0
		Gr	0.0004			0								0
	TWFP Imported	G	10.8			8.9								20
		B	1.2			0.5								2
		Gr	1.2			0.1								1
	Total		13			10								23
Laying Hen	AFV		0.012	0.005		0.004							0.021
	TWFP Local	G	0.1	1.3		0								1
		B	0.0015	0.1		0								0
		Gr	0.0005	0.0019		0								0
	TWFP Imported	G	13.1	7		6.6								27
		B	1.4	0.1		0.4								2
		Gr	1.5	0.5		0.1								2
	Total		16	9		7								32
*TWFP is the total water footprint of feed crops per animal (m3/year), AFV: average feed volume (tons)
[1]	R. Mourad, H.H. Jaafar, N. Daghir, New estimates of water footprint for animal products in fifteen countries of the Middle East and North Africa (2010–2016), Water Resour. Ind. (2019) 100113.

## Sheet: Table A5
Table A5. Calculation of WFP for unit weight of a live livestock animal at slaughter age
Animal				Beef Cattle	Dairy cow	Sheep	Goat	Broiler Chicken	Laying hen
SA*				3	7	1.5	2	0.11	1.4
WFP drink	ADD*			21.5	75.5	5.7	5.7	0.13	0.3
	TDD*			23.5	192	3	4	0.005	0.15
WFP service	ADD			6.5	19	2.8	2.8	0.55	0.1
	TSD*			7	48	1.6	2.1	0.02	0.05
WFP feed	WFPFI*	WFPFY* Local	G	190	626	12.59	5.5	0.04	1.3
			B	4.3	14	0.3	0.12	0.001	0.08
			Gr	0.32	1	0.02	0.009	0	0.002
		WFPFY* Imported	G	1420	4634	92	39	19.7	27
			B	77	247	4.8	1.9	1.7	1.9
			Gr	92	295	5.8	2.3	1.3	2.02
			WFPFY* Total	1784	5817	116	49	23	32
	WFPFT*	WFPFT* Local	G	570	4380	18.9	10	0.0048	1.8
			B	12.8	98	0.4	0.3	0.0001	0.11
			Gr	0.95	7	0.03	0.02	4e-05	0.0033
		WFPFT* Imported	G	4261	32437	138	77.5	2.2	37.5
			B	231	1730	7.2	3.8	0.2	2.7
			Gr	276	2067	8.7	4.5	0.1	2.8
			WFPFT* Total	5352	40720	174	97	2	45
	WFPM*		WFPMT*	2.6	23	0.11	0.08	0.0008	0.01
WFPi*	WFPi* Local		G	570	4380	18.9	11	0.005	1.829
			B	46	360	5.19	6.5	0.02	0.32
			Gr	0.95	7	0.03	0.018	0	0.003
	WFPi* Imported		G	4261	32437	138	77.5	2.2	37.5
			B	231	1730	7	3.8	0.18	2.7
			Gr	276	2068	8.7	4.5	0.14	2.8
	WFPi* Total			5385	40981	178	103	2.5	45
* SA: average slaughter age, ADD: average daily demand (l/day), TDD: total drinking demand (m3/animal), TSD: total service demand (m3/animal), WFPFI:WFP for feed intake, WFPFY : WFP for feed intake in 1 year(m3/year), WFPFT : WFP for total feed intake (m3/animal), WFPM : WFP for feed mixing, WFPMT: WFP for total feed mixing (m3/animal), WFPi : overall water footprint for i category animal (m3/ani…
[1]	R. Mourad, H.H. Jaafar, N. Daghir, New estimates of water footprint for animal products in fifteen countries of the Middle East and North Africa (2010–2016), Water Resour. Ind. (2019) 100113.

## Sheet: Table A6
Table A6.Calculation of water footprint of livestock at the age of slaughtering
Animal			Beef Cattle	Dairy cow	Sheep	Goat	Broiler Chicken	Laying hen
LWi*			0.6	0.8	0.05	0.04	0.002	0.002
WFPui*	WFPui* Local	G	950	5475	378	274	2	914
		B	77	450	104	163	10	161
		Gr	1.6	9.1	0.6	0.5	0.02	1.7
	WFPui* Imported	G	7102	40546	2767	1937	1081	18734
		B	385	2163	145	95	92	1334
		Gr	460	2584	173	113	72	1415
	WFPui*	Total	8975	51227	3567	2583	1250	22564
*LWi live weight of i category animal (ton/animal), WFPui unit WFP of i category animal (m3/ton).
[1]	R. Mourad, H.H. Jaafar, N. Daghir, New estimates of water footprint for animal products in fifteen countries of the Middle East and North Africa (2010–2016), Water Resour. Ind. (2019) 100113.

## Sheet: Table A7
Table A7.Water footprint of animal products (m3/ton)
Animal Product	Value Fraction*	Product Fraction*	WFPp* Local			WFPp* Imported
			G	B	Gr	G	B	Gr	Total
Beef Meat	0.87	0.5	1653	134	3	12357	669	800	15616
Milk	1	57	96	8	0	711	38	45	862
Sheep meat	0.89	1	336	92	1	2463	129	154	6350
Goat meat	0.87	0.45	530	316	1	3745	183	218	4994
Broiler meat	1	0.68	4	15	0	1590	135	106	1838
Egg (excluding the shell)	0.9	9	91	16	0	1873	133	142	2256
* Value fraction was adopted from [2] and it is expressed as the ratio of the market value of one product from the animal to the sum of the market value of all products from the animal [15] , product fraction is defined as the weight of the primary product obtained per ton of live animal [15] ,WFPp is the water footprint of the animal product (m3/ton).
[2]	M.M. Mekonnen, A.Y. Hoekstra, A Global Assessment of the Water Footprint of Farm Animal Products, Ecosystems. (2012). doi:10.1007/s10021-011-9517-8.
[15]	A.K. Chapagain, A.Y. Hoekstra, Virtual water flows between nations in relation to trade in livestock and livestock products, (2003).

## Sheet: Table A8
Table A8. Local and Imported Water Footprint of animal products (m3/ton) for the selected MENA countries
	Animal Product WFP (m3/ton)
	Beef Meat		Sheep Meat		Goat Meat		Chicken Meat		Egg excluding the shell		Milk
	Local	Imported	Local	Imported	Local	Imported	Local	Imported	Local	Imported	Local	Imported
Algeria	5874	11138	2521	4431	2162	3356	20	2080	310	1997	327	614
Egypt	10481	8600	4253	3501	3363	2717	794	1408	1050	1428	575	479
Israel	1035	8394	544	3400	588	2665	61	1245	126	1309	57	467
Jordan	622	16195	383	6502	472	5012	23	2110	48	2424	35	897
Kuwait	304	17690	249	7120	360	5514	45	2547	36	2734	17	981
Lebanon	1790	13826	858	5492	847	4146	24	1814	106	2148	100	762
Mauritania	20257	3264	7567	1316	4991	1022	4203	64	4473	510	1078	181
Morocco	12058	10000	4960	3927	3978	2898	435	1915	1008	1895	667	548
Oman	379	15409	285	6082	395	4537	20	1832	15	2337	21	847
Qatar	357	15358	268	6005	370	4394	62	1571	54	2302	20	840
Saudi Arabia	1165	13808	594	5503	623	4182	78	1957	191	2071	64	762
Tunisia	5556	11697	2392	4655	2060	3528	20	1958	331	2006	310	645
Turkey	11212	5083	4547	2110	3554	1727	852	1042	1495	880	616	286
Yemen	12871	7315	5309	2884	4281	2147	324	778	413	1331	714	402
[1]	R. Mourad, H.H. Jaafar, N. Daghir, New estimates of water footprint for animal products in fifteen countries of the Middle East and North Africa (2010–2016), Water Resour. Ind. (2019) 100113.

## Sheet: Table A9
Table A9. The Green, Blue, and Grey Water Footprint of animal Derived products (m3/ton) for selected MENA countries
	Animal Product WFP (m3/ton)
	Beef Meat			Sheep Meat			Goat Meat			Chicken Meat			Egg excluding the shell			Milk
	Green	Blue	Grey	Green	Blue	Grey	Green	Blue	Grey	Green	Blue	Grey	Green	Blue	Grey	Green	Blue	Grey
Algeria	15910	419	683	6383	302	266	4914	410	194	1922	77	102	2126	64	118	881	24	37
Egypt	9594	6204	3283	3903	2563	1288	3158	2001	920	1392	540	270	1427	690	360	534	340	180
Israel	7586	432	1411	3088	301	555	2441	400	411	1070	83	154	1146	73	214	423	24	77
Jordan	14604	1204	1009	5865	621	399	4525	661	299	1802	195	136	2146	170	156	809	68	56
Kuwait	16203	671	1119	6515	406	448	5035	495	344	2296	132	164	2493	99	177	898	37	62
Lebanon	14010	803	803	5598	443	309	4275	499	219	1579	154	105	1964	147	142	774	44	43
Mauritania	22717	597	207	8447	353	83	5530	420	63	4133	125	8	4824	125	34	1216	32	11
Morocco	19707	1417	934	7851	673	362	5962	653	261	2004	249	97	2485	283	135	1087	77	51
Oman	13222	1424	1142	5219	703	446	3892	716	325	1647	98	107	2032	148	170	727	79	63
Qatar	12427	2025	1263	4843	937	493	3520	885	358	1393	118	122	1844	327	186	679	112	69
Saudi Arabia	12754	1212	1007	5096	608	393	3891	628	286	1816	117	101	1901	204	157	705	67	55
Tunisia	15778	494	980	6338	326	382	4891	420	278	1806	74	98	2126	73	139	874	28	54
Turkey	13368	1246	1680	5408	604	644	4229	599	452	1446	215	233	1830	248	297	743	67	91
Yemen	11202	8366	620	4454	3498	241	3372	2883	174	822	219	62	1334	303	107	618	464	34
[1]	R. Mourad, H.H. Jaafar, N. Daghir, New estimates of water footprint for animal products in fifteen countries of the Middle East and North Africa (2010–2016), Water Resour. Ind. (2019) 100113.

## Sheet: Table A10
Table A10.Average number of slaughtered Livestock (2010-2017)
	Average number of slaughtered livestock (2010-2017)
Country/Animal	Layers	Beef	Broilers	Goat	Sheep	Cow
Algeria	23043750	744726	257593375	1820025	15399066	1020915
Egypt	31129125	1408054	696385750	2429738	2347783	1649054
Israel	9379625	370743	421493625	312858	415622	117752
Jordan	2043750	100463	206759250	454153	1571674	40459
Kuwait	7455000	6258	37436500	36538	2486832	10403
Lebanon	2296750	244941	47089375	180382	300742	53305
Mauritania	1692125	228757	5809625	1149591	2162737	381262
Morocco	48987500	1071289	529623625	2210982	10461536	1644672
Oman	983125	121219	7788000	627739	860375	121627
Qatar	357750	5238	6813750	158484	657042	5238
Saudi Arabia	23450000	221773	569500000	1978509	4480980	221365
Tunisia	22549500	248467	96769750	765158	3632715	495254
Turkey	93235250	3296944	1059259500	3672158	18614625	5338428
Yemen	9835000	1274943	171870125	5506252	4800890	406495
[3]	FAOSTAT, Food and Agriculture Organization Statistical Database, (2017). http://www.fao.org/faostat/en/#home.
